# Supplementary material for: CD24 Expression Dampens the Basal Antiviral State in Human Neuroblastoma Cells and Enhances Permissivity to Zika Virus Infection
Source: Viruses. 2022 Aug 6;14(8):1735. doi: 10.3390/v14081735 (PMC9416398; doi:10.3390/v14081735)
Supplement: Supplementary file 1 [file viruses-14-01735-s001.zip]

Archive with 1 entries (1 files):
- viruses-1837881-supplementary.pdf
